# Supplementary material for: Group size planning for breedings of gene-modified mice and other organisms following Mendelian inheritance
Source: Lab Anim (NY). 2023 Jul 24;52(8):183–8. doi: 10.1038/s41684-023-01213-1 (PMC10393774; doi:10.1038/s41684-023-01213-1)
Supplement: Source Data Fig. 1 — Source data for histogram in Fig. 1. [file 41684_2023_1213_MOESM3_ESM.xlsx]

## Sheet: Fig1_histogram_Data
animals_born	variable	value
0	b3	0.027
1	b3	0.00120752
2	b3	0.00424432
3	b3	0.00998752
4	b3	0.017773
5	b3	0.0257096
6	b3	0.0319321
7	b3	0.0358279
8	b3	0.0382215
9	b3	0.0405446
10	b3	0.043791
11	b3	0.0479881
12	b3	0.0523576
13	b3	0.055869
14	b3	0.0577674
15	b3	0.0578212
16	b3	0.0562646
17	b3	0.0535656
18	b3	0.0501845
19	b3	0.0464298
20	b3	0.0424364
21	b3	0.0382303
22	b3	0.0338171
23	b3	0.0292483
24	b3	0.0246426
25	b3	0.020168
26	b3	0.0160032
27	b3	0.0122985
28	b3	0.00914962
29	b3	0.00658975
30	b3	0.0045961
31	b3	0.00310593
32	b3	0.00203497
33	b3	0.00129358
34	b3	0.000798396
35	b3	0.000478807
36	b3	0.000279214
37	b3	0.000158439
38	b3	8.75458e-05
39	b3	4.71355e-05
40	b3	2.47446e-05
41	b3	1.26735e-05
42	b3	6.33653e-06
43	b3	3.0945e-06
44	b3	1.47688e-06
45	b3	6.89186e-07
46	b3	3.14611e-07
47	b3	1.40559e-07
48	b3	6.14859e-08
49	b3	2.63452e-08
50	b3	1.10612e-08
51	b3	4.55225e-09
52	b3	1.837e-09
53	b3	7.27058e-10
54	b3	2.82301e-10
55	b3	1.07553e-10
56	b3	4.02128e-11
57	b3	1.47565e-11
58	b3	5.31502e-12
59	b3	1.87899e-12
60	b3	6.51955e-13
61	b3	2.21989e-13
62	b3	7.41568e-14
63	b3	2.43012e-14
64	b3	7.80452e-15
65	b3	2.45843e-15
66	b3	7.55472e-16
67	b3	2.30718e-16
68	b3	0
69	b3	0
70	b3	0
71	b3	0
72	b3	0
73	b3	0
74	b3	0
75	b3	0
76	b3	0
77	b3	0
78	b3	0
79	b3	0
80	b3	0
81	b3	0
82	b3	0
83	b3	0
84	b3	0
85	b3	0
86	b3	0
87	b3	0
88	b3	0
89	b3	0
90	b3	0
91	b3	0
92	b3	0
93	b3	0
94	b3	0
95	b3	0
96	b3	0
97	b3	0
98	b3	0
99	b3	0
100	b3	0
0	b10	5.9049e-06
1	b10	8.80283e-07
2	b10	3.14004e-06
3	b10	7.6047e-06
4	b10	1.42934e-05
5	b10	2.28215e-05
6	b10	3.33684e-05
7	b10	4.74162e-05
8	b10	6.75687e-05
9	b10	9.66835e-05
10	b10	0.000137143
11	b10	0.000190869
12	b10	0.000260014
13	b10	0.000347751
14	b10	0.000458608
15	b10	0.000598181
16	b10	0.000772521
17	b10	0.000987609
18	b10	0.00124924
19	b10	0.00156325
20	b10	0.00193586
21	b10	0.00237373
22	b10	0.00288379
23	b10	0.0034727
24	b10	0.00414632
25	b10	0.00490928
26	b10	0.00576483
27	b10	0.00671472
28	b10	0.00775918
29	b10	0.00889678
30	b10	0.0101242
31	b10	0.0114358
32	b10	0.0128236
33	b10	0.0142772
34	b10	0.0157836
35	b10	0.0173274
36	b10	0.0188915
37	b10	0.0204569
38	b10	0.0220035
39	b10	0.02351
40	b10	0.0249545
41	b10	0.0263153
42	b10	0.027571
43	b10	0.0287011
44	b10	0.0296869
45	b10	0.0305117
46	b10	0.0311613
47	b10	0.0316246
48	b10	0.0318937
49	b10	0.0319641
50	b10	0.031835
51	b10	0.0315091
52	b10	0.0309925
53	b10	0.0302948
54	b10	0.0294286
55	b10	0.0284091
56	b10	0.027254
57	b10	0.0259824
58	b10	0.0246149
59	b10	0.0231729
60	b10	0.0216777
61	b10	0.0201505
62	b10	0.0186117
63	b10	0.0170803
64	b10	0.015574
65	b10	0.0141086
66	b10	0.0126977
67	b10	0.0113528
68	b10	0.0100831
69	b10	0.00889564
70	b10	0.0077952
71	b10	0.0067845
72	b10	0.00586435
73	b10	0.0050339
74	b10	0.00429083
75	b10	0.00363161
76	b10	0.00305172
77	b10	0.00254591
78	b10	0.00210844
79	b10	0.00173325
80	b10	0.00141419
81	b10	0.00114516
82	b10	0.000920223
83	b10	0.00073376
84	b10	0.000580511
85	b10	0.000455642
86	b10	0.000354779
87	b10	0.000274015
88	b10	0.000209913
89	b10	0.000159484
90	b10	0.000120165
91	b10	8.97818e-05
92	b10	6.65152e-05
93	b10	4.88597e-05
94	b10	3.55839e-05
95	b10	2.56927e-05
96	b10	1.83907e-05
97	b10	1.305e-05
98	b10	9.17966e-06
99	b10	6.40091e-06
100	b10	4.42434e-06
