# Supplementary material for: Group size planning for breedings of gene-modified mice and other organisms following Mendelian inheritance
Source: Lab Anim (NY). 2023 Jul 24;52(8):183–8. doi: 10.1038/s41684-023-01213-1 (PMC10393774; doi:10.1038/s41684-023-01213-1)
Supplement: Source Data Fig. 2 — Source data for Fig. 2a–d. [file 41684_2023_1213_MOESM4_ESM.xlsx]

## Sheet: Fig2A_Data
desired_pups	req_poisson	req_festing	req_mendel	animals_saved_fp_percent	animals_saved_pf_percent
2	2	3	1	33	50
3	3	5	1	40	67
4	3	5	1	40	67
5	3	5	2	40	67
6	3	5	2	40	67
7	4	5	2	20	25
8	4	5	2	20	25
9	4	7	2	43	75
10	5	7	3	29	40
11	5	7	3	29	40
12	5	7	3	29	40
13	5	7	3	29	40
14	6	9	3	33	50
15	6	9	4	33	50
16	6	9	4	33	50
17	6	9	4	33	50
18	7	9	4	22	29
19	7	9	4	22	29
20	7	10	5	30	43
21	7	10	5	30	43
22	8	10	5	20	25
23	8	10	5	20	25
24	8	10	5	20	25
25	8	10	6	20	25
26	9	12	6	25	33
27	9	12	6	25	33
28	9	12	6	25	33
29	9	12	6	25	33
30	10	12	7	17	20
31	10	12	7	17	20
32	10	14	7	29	40
33	10	14	7	29	40
34	11	14	7	21	27
35	11	14	8	21	27
36	11	14	8	21	27
37	11	14	8	21	27
38	12	14	8	14	17
39	12	16	8	25	33
40	12	16	9	25	33
41	12	16	9	25	33
42	12	16	9	25	33
43	13	16	9	19	23
44	13	16	9	19	23
45	13	17	10	24	31
46	13	17	10	24	31
47	14	17	10	18	21
48	14	17	10	18	21
49	14	17	11	18	21
50	14	17	11	18	21
51	15	19	11	21	27
52	15	19	11	21	27
53	15	19	11	21	27
54	15	19	12	21	27
55	16	19	12	16	19
56	16	19	12	16	19
57	16	20	12	20	25
58	16	20	12	20	25
59	17	20	13	15	18
60	17	20	13	15	18
61	17	20	13	15	18
62	17	20	13	15	18
63	17	20	13	15	18
64	18	22	14	18	22
65	18	22	14	18	22
66	18	22	14	18	22
67	18	22	14	18	22
68	19	22	14	14	16
69	19	22	15	14	16
70	19	24	15	21	26
71	19	24	15	21	26
72	20	24	15	17	20
73	20	24	15	17	20
74	20	24	16	17	20
75	20	24	16	17	20
76	20	24	16	17	20
77	21	25	16	16	19
78	21	25	16	16	19
79	21	25	17	16	19
80	21	25	17	16	19
81	22	25	17	12	14
82	22	25	17	12	14
83	22	27	17	19	23
84	22	27	18	19	23
85	23	27	18	15	17
86	23	27	18	15	17
87	23	27	18	15	17
88	23	27	18	15	17
89	23	27	19	15	17
90	24	28	19	14	17
91	24	28	19	14	17
92	24	28	19	14	17
93	24	28	19	14	17
94	25	28	20	11	12
95	25	28	20	11	12
96	25	30	20	17	20
97	25	30	20	17	20
98	25	30	21	17	20
99	26	30	21	13	15
100	26	30	21	13	15

## Sheet: Fig2B_Data
offsprings	confidence	breedings
2	0.5	2
3	0.5	3
4	0.5	4
5	0.5	4
6	0.5	5
7	0.5	6
8	0.5	7
9	0.5	8
10	0.5	8
11	0.5	9
12	0.5	10
13	0.5	11
14	0.5	12
15	0.5	13
16	0.5	13
17	0.5	14
18	0.5	15
19	0.5	16
20	0.5	17
21	0.5	17
22	0.5	18
23	0.5	19
24	0.5	20
25	0.5	21
26	0.5	21
27	0.5	22
28	0.5	23
29	0.5	24
30	0.5	25
31	0.5	26
32	0.5	26
33	0.5	27
34	0.5	28
35	0.5	29
36	0.5	30
37	0.5	30
38	0.5	31
39	0.5	32
40	0.5	33
41	0.5	34
42	0.5	35
43	0.5	35
44	0.5	36
45	0.5	37
46	0.5	38
47	0.5	39
48	0.5	39
49	0.5	40
50	0.5	41
51	0.5	42
52	0.5	43
53	0.5	44
54	0.5	44
55	0.5	45
56	0.5	46
57	0.5	47
58	0.5	48
59	0.5	48
60	0.5	49
61	0.5	50
62	0.5	51
63	0.5	52
64	0.5	52
65	0.5	53
66	0.5	54
67	0.5	55
68	0.5	56
69	0.5	57
70	0.5	57
71	0.5	58
72	0.5	59
73	0.5	60
74	0.5	61
75	0.5	61
76	0.5	62
77	0.5	63
78	0.5	64
79	0.5	65
80	0.5	66
81	0.5	66
82	0.5	67
83	0.5	68
84	0.5	69
85	0.5	70
86	0.5	70
87	0.5	71
88	0.5	72
89	0.5	73
90	0.5	74
91	0.5	75
92	0.5	75
93	0.5	76
94	0.5	77
95	0.5	78
96	0.5	79
97	0.5	79
98	0.5	80
99	0.5	81
100	0.5	82
2	0.6	2
3	0.6	3
4	0.6	4
5	0.6	5
6	0.6	6
7	0.6	7
8	0.6	8
9	0.6	8
10	0.6	9
11	0.6	10
12	0.6	11
13	0.6	12
14	0.6	13
15	0.6	14
16	0.6	14
17	0.6	15
18	0.6	16
19	0.6	17
20	0.6	18
21	0.6	19
22	0.6	19
23	0.6	20
24	0.6	21
25	0.6	22
26	0.6	23
27	0.6	24
28	0.6	24
29	0.6	25
30	0.6	26
31	0.6	27
32	0.6	28
33	0.6	29
34	0.6	30
35	0.6	30
36	0.6	31
37	0.6	32
38	0.6	33
39	0.6	34
40	0.6	35
41	0.6	35
42	0.6	36
43	0.6	37
44	0.6	38
45	0.6	39
46	0.6	40
47	0.6	40
48	0.6	41
49	0.6	42
50	0.6	43
51	0.6	44
52	0.6	45
53	0.6	45
54	0.6	46
55	0.6	47
56	0.6	48
57	0.6	49
58	0.6	50
59	0.6	50
60	0.6	51
61	0.6	52
62	0.6	53
63	0.6	54
64	0.6	55
65	0.6	55
66	0.6	56
67	0.6	57
68	0.6	58
69	0.6	59
70	0.6	60
71	0.6	60
72	0.6	61
73	0.6	62
74	0.6	63
75	0.6	64
76	0.6	65
77	0.6	65
78	0.6	66
79	0.6	67
80	0.6	68
81	0.6	69
82	0.6	70
83	0.6	70
84	0.6	71
85	0.6	72
86	0.6	73
87	0.6	74
88	0.6	74
89	0.6	75
90	0.6	76
91	0.6	77
92	0.6	78
93	0.6	79
94	0.6	79
95	0.6	80
96	0.6	81
97	0.6	82
98	0.6	83
99	0.6	84
100	0.6	84
2	0.7	3
3	0.7	4
4	0.7	5
5	0.7	6
6	0.7	7
7	0.7	8
8	0.7	8
9	0.7	9
10	0.7	10
11	0.7	11
12	0.7	12
13	0.7	13
14	0.7	14
15	0.7	15
16	0.7	16
17	0.7	16
18	0.7	17
19	0.7	18
20	0.7	19
21	0.7	20
22	0.7	21
23	0.7	22
24	0.7	23
25	0.7	23
26	0.7	24
27	0.7	25
28	0.7	26
29	0.7	27
30	0.7	28
31	0.7	29
32	0.7	29
33	0.7	30
34	0.7	31
35	0.7	32
36	0.7	33
37	0.7	34
38	0.7	35
39	0.7	36
40	0.7	36
41	0.7	37
42	0.7	38
43	0.7	39
44	0.7	40
45	0.7	41
46	0.7	41
47	0.7	42
48	0.7	43
49	0.7	44
50	0.7	45
51	0.7	46
52	0.7	47
53	0.7	47
54	0.7	48
55	0.7	49
56	0.7	50
57	0.7	51
58	0.7	52
59	0.7	53
60	0.7	53
61	0.7	54
62	0.7	55
63	0.7	56
64	0.7	57
65	0.7	58
66	0.7	59
67	0.7	59
68	0.7	60
69	0.7	61
70	0.7	62
71	0.7	63
72	0.7	64
73	0.7	64
74	0.7	65
75	0.7	66
76	0.7	67
77	0.7	68
78	0.7	69
79	0.7	70
80	0.7	70
81	0.7	71
82	0.7	72
83	0.7	73
84	0.7	74
85	0.7	75
86	0.7	75
87	0.7	76
88	0.7	77
89	0.7	78
90	0.7	79
91	0.7	80
92	0.7	80
93	0.7	81
94	0.7	82
95	0.7	83
96	0.7	84
97	0.7	85
98	0.7	86
99	0.7	86
100	0.7	87
2	0.8	3
3	0.8	4
4	0.8	6
5	0.8	7
6	0.8	8
7	0.8	9
8	0.8	9
9	0.8	10
10	0.8	11
11	0.8	12
12	0.8	13
13	0.8	14
14	0.8	15
15	0.8	16
16	0.8	17
17	0.8	18
18	0.8	19
19	0.8	20
20	0.8	21
21	0.8	22
22	0.8	22
23	0.8	23
24	0.8	24
25	0.8	25
26	0.8	26
27	0.8	27
28	0.8	28
29	0.8	29
30	0.8	30
31	0.8	31
32	0.8	31
33	0.8	32
34	0.8	33
35	0.8	34
36	0.8	35
37	0.8	36
38	0.8	37
39	0.8	38
40	0.8	39
41	0.8	39
42	0.8	40
43	0.8	41
44	0.8	42
45	0.8	43
46	0.8	44
47	0.8	45
48	0.8	46
49	0.8	46
50	0.8	47
51	0.8	48
52	0.8	49
53	0.8	50
54	0.8	51
55	0.8	52
56	0.8	53
57	0.8	53
58	0.8	54
59	0.8	55
60	0.8	56
61	0.8	57
62	0.8	58
63	0.8	59
64	0.8	60
65	0.8	60
66	0.8	61
67	0.8	62
68	0.8	63
69	0.8	64
70	0.8	65
71	0.8	66
72	0.8	66
73	0.8	67
74	0.8	68
75	0.8	69
76	0.8	70
77	0.8	71
78	0.8	72
79	0.8	73
80	0.8	73
81	0.8	74
82	0.8	75
83	0.8	76
84	0.8	77
85	0.8	78
86	0.8	79
87	0.8	79
88	0.8	80
89	0.8	81
90	0.8	82
91	0.8	83
92	0.8	84
93	0.8	85
94	0.8	85
95	0.8	86
96	0.8	87
97	0.8	88
98	0.8	89
99	0.8	90
100	0.8	91
2	0.85	4
3	0.85	5
4	0.85	6
5	0.85	7
6	0.85	8
7	0.85	9
8	0.85	10
9	0.85	11
10	0.85	12
11	0.85	13
12	0.85	14
13	0.85	15
14	0.85	16
15	0.85	17
16	0.85	18
17	0.85	19
18	0.85	20
19	0.85	21
20	0.85	22
21	0.85	23
22	0.85	24
23	0.85	24
24	0.85	25
25	0.85	26
26	0.85	27
27	0.85	28
28	0.85	29
29	0.85	30
30	0.85	31
31	0.85	32
32	0.85	33
33	0.85	34
34	0.85	35
35	0.85	35
36	0.85	36
37	0.85	37
38	0.85	38
39	0.85	39
40	0.85	40
41	0.85	41
42	0.85	42
43	0.85	43
44	0.85	44
45	0.85	44
46	0.85	45
47	0.85	46
48	0.85	47
49	0.85	48
50	0.85	49
51	0.85	50
52	0.85	51
53	0.85	52
54	0.85	52
55	0.85	53
56	0.85	54
57	0.85	55
58	0.85	56
59	0.85	57
60	0.85	58
61	0.85	59
62	0.85	60
63	0.85	60
64	0.85	61
65	0.85	62
66	0.85	63
67	0.85	64
68	0.85	65
69	0.85	66
70	0.85	67
71	0.85	67
72	0.85	68
73	0.85	69
74	0.85	70
75	0.85	71
76	0.85	72
77	0.85	73
78	0.85	74
79	0.85	74
80	0.85	75
81	0.85	76
82	0.85	77
83	0.85	78
84	0.85	79
85	0.85	80
86	0.85	81
87	0.85	81
88	0.85	82
89	0.85	83
90	0.85	84
91	0.85	85
92	0.85	86
93	0.85	87
94	0.85	88
95	0.85	88
96	0.85	89
97	0.85	90
98	0.85	91
99	0.85	92
100	0.85	93
2	0.9	4
3	0.9	6
4	0.9	7
5	0.9	8
6	0.9	9
7	0.9	10
8	0.9	11
9	0.9	12
10	0.9	13
11	0.9	14
12	0.9	15
13	0.9	16
14	0.9	17
15	0.9	18
16	0.9	19
17	0.9	20
18	0.9	21
19	0.9	22
20	0.9	23
21	0.9	24
22	0.9	25
23	0.9	26
24	0.9	27
25	0.9	28
26	0.9	29
27	0.9	30
28	0.9	31
29	0.9	32
30	0.9	33
31	0.9	33
32	0.9	34
33	0.9	35
34	0.9	36
35	0.9	37
36	0.9	38
37	0.9	39
38	0.9	40
39	0.9	41
40	0.9	42
41	0.9	43
42	0.9	44
43	0.9	45
44	0.9	45
45	0.9	46
46	0.9	47
47	0.9	48
48	0.9	49
49	0.9	50
50	0.9	51
51	0.9	52
52	0.9	53
53	0.9	54
54	0.9	55
55	0.9	55
56	0.9	56
57	0.9	57
58	0.9	58
59	0.9	59
60	0.9	60
61	0.9	61
62	0.9	62
63	0.9	63
64	0.9	63
65	0.9	64
66	0.9	65
67	0.9	66
68	0.9	67
69	0.9	68
70	0.9	69
71	0.9	70
72	0.9	71
73	0.9	72
74	0.9	72
75	0.9	73
76	0.9	74
77	0.9	75
78	0.9	76
79	0.9	77
80	0.9	78
81	0.9	79
82	0.9	80
83	0.9	80
84	0.9	81
85	0.9	82
86	0.9	83
87	0.9	84
88	0.9	85
89	0.9	86
90	0.9	87
91	0.9	88
92	0.9	88
93	0.9	89
94	0.9	90
95	0.9	91
96	0.9	92
97	0.9	93
98	0.9	94
99	0.9	95
100	0.9	95
2	0.91	5
3	0.91	6
4	0.91	7
5	0.91	8
6	0.91	9
7	0.91	10
8	0.91	11
9	0.91	12
10	0.91	13
11	0.91	14
12	0.91	16
13	0.91	17
14	0.91	18
15	0.91	19
16	0.91	19
17	0.91	20
18	0.91	21
19	0.91	22
20	0.91	23
21	0.91	24
22	0.91	25
23	0.91	26
24	0.91	27
25	0.91	28
26	0.91	29
27	0.91	30
28	0.91	31
29	0.91	32
30	0.91	33
31	0.91	34
32	0.91	35
33	0.91	36
34	0.91	37
35	0.91	38
36	0.91	39
37	0.91	39
38	0.91	40
39	0.91	41
40	0.91	42
41	0.91	43
42	0.91	44
43	0.91	45
44	0.91	46
45	0.91	47
46	0.91	48
47	0.91	49
48	0.91	50
49	0.91	50
50	0.91	51
51	0.91	52
52	0.91	53
53	0.91	54
54	0.91	55
55	0.91	56
56	0.91	57
57	0.91	58
58	0.91	59
59	0.91	60
60	0.91	60
61	0.91	61
62	0.91	62
63	0.91	63
64	0.91	64
65	0.91	65
66	0.91	66
67	0.91	67
68	0.91	68
69	0.91	69
70	0.91	69
71	0.91	70
72	0.91	71
73	0.91	72
74	0.91	73
75	0.91	74
76	0.91	75
77	0.91	76
78	0.91	77
79	0.91	77
80	0.91	78
81	0.91	79
82	0.91	80
83	0.91	81
84	0.91	82
85	0.91	83
86	0.91	84
87	0.91	85
88	0.91	85
89	0.91	86
90	0.91	87
91	0.91	88
92	0.91	89
93	0.91	90
94	0.91	91
95	0.91	92
96	0.91	93
97	0.91	93
98	0.91	94
99	0.91	95
100	0.91	96
2	0.92	5
3	0.92	6
4	0.92	7
5	0.92	8
6	0.92	9
7	0.92	11
8	0.92	12
9	0.92	13
10	0.92	14
11	0.92	15
12	0.92	16
13	0.92	17
14	0.92	18
15	0.92	19
16	0.92	20
17	0.92	21
18	0.92	22
19	0.92	23
20	0.92	24
21	0.92	25
22	0.92	26
23	0.92	27
24	0.92	28
25	0.92	29
26	0.92	30
27	0.92	30
28	0.92	31
29	0.92	32
30	0.92	33
31	0.92	34
32	0.92	35
33	0.92	36
34	0.92	37
35	0.92	38
36	0.92	39
37	0.92	40
38	0.92	41
39	0.92	42
40	0.92	43
41	0.92	44
42	0.92	45
43	0.92	45
44	0.92	46
45	0.92	47
46	0.92	48
47	0.92	49
48	0.92	50
49	0.92	51
50	0.92	52
51	0.92	53
52	0.92	54
53	0.92	55
54	0.92	56
55	0.92	56
56	0.92	57
57	0.92	58
58	0.92	59
59	0.92	60
60	0.92	61
61	0.92	62
62	0.92	63
63	0.92	64
64	0.92	65
65	0.92	66
66	0.92	66
67	0.92	67
68	0.92	68
69	0.92	69
70	0.92	70
71	0.92	71
72	0.92	72
73	0.92	73
74	0.92	74
75	0.92	75
76	0.92	75
77	0.92	76
78	0.92	77
79	0.92	78
80	0.92	79
81	0.92	80
82	0.92	81
83	0.92	82
84	0.92	83
85	0.92	83
86	0.92	84
87	0.92	85
88	0.92	86
89	0.92	87
90	0.92	88
91	0.92	89
92	0.92	90
93	0.92	91
94	0.92	91
95	0.92	92
96	0.92	93
97	0.92	94
98	0.92	95
99	0.92	96
100	0.92	97
2	0.93	5
3	0.93	6
4	0.93	7
5	0.93	9
6	0.93	10
7	0.93	11
8	0.93	12
9	0.93	13
10	0.93	14
11	0.93	15
12	0.93	16
13	0.93	17
14	0.93	18
15	0.93	19
16	0.93	20
17	0.93	21
18	0.93	22
19	0.93	23
20	0.93	24
21	0.93	25
22	0.93	26
23	0.93	27
24	0.93	28
25	0.93	29
26	0.93	30
27	0.93	31
28	0.93	32
29	0.93	33
30	0.93	34
31	0.93	35
32	0.93	36
33	0.93	37
34	0.93	38
35	0.93	39
36	0.93	39
37	0.93	40
38	0.93	41
39	0.93	42
40	0.93	43
41	0.93	44
42	0.93	45
43	0.93	46
44	0.93	47
45	0.93	48
46	0.93	49
47	0.93	50
48	0.93	51
49	0.93	52
50	0.93	52
51	0.93	53
52	0.93	54
53	0.93	55
54	0.93	56
55	0.93	57
56	0.93	58
57	0.93	59
58	0.93	60
59	0.93	61
60	0.93	62
61	0.93	63
62	0.93	63
63	0.93	64
64	0.93	65
65	0.93	66
66	0.93	67
67	0.93	68
68	0.93	69
69	0.93	70
70	0.93	71
71	0.93	72
72	0.93	73
73	0.93	73
74	0.93	74
75	0.93	75
76	0.93	76
77	0.93	77
78	0.93	78
79	0.93	79
80	0.93	80
81	0.93	81
82	0.93	82
83	0.93	82
84	0.93	83
85	0.93	84
86	0.93	85
87	0.93	86
88	0.93	87
89	0.93	88
90	0.93	89
91	0.93	90
92	0.93	90
93	0.93	91
94	0.93	92
95	0.93	93
96	0.93	94
97	0.93	95
98	0.93	96
99	0.93	97
100	0.93	98
2	0.94	5
3	0.94	6
4	0.94	8
5	0.94	9
6	0.94	10
7	0.94	11
8	0.94	12
9	0.94	13
10	0.94	14
11	0.94	15
12	0.94	17
13	0.94	18
14	0.94	19
15	0.94	20
16	0.94	21
17	0.94	22
18	0.94	23
19	0.94	24
20	0.94	25
21	0.94	26
22	0.94	27
23	0.94	28
24	0.94	29
25	0.94	30
26	0.94	31
27	0.94	31
28	0.94	32
29	0.94	33
30	0.94	34
31	0.94	35
32	0.94	36
33	0.94	37
34	0.94	38
35	0.94	39
36	0.94	40
37	0.94	41
38	0.94	42
39	0.94	43
40	0.94	44
41	0.94	45
42	0.94	46
43	0.94	47
44	0.94	48
45	0.94	49
46	0.94	49
47	0.94	50
48	0.94	51
49	0.94	52
50	0.94	53
51	0.94	54
52	0.94	55
53	0.94	56
54	0.94	57
55	0.94	58
56	0.94	59
57	0.94	60
58	0.94	61
59	0.94	61
60	0.94	62
61	0.94	63
62	0.94	64
63	0.94	65
64	0.94	66
65	0.94	67
66	0.94	68
67	0.94	69
68	0.94	70
69	0.94	71
70	0.94	71
71	0.94	72
72	0.94	73
73	0.94	74
74	0.94	75
75	0.94	76
76	0.94	77
77	0.94	78
78	0.94	79
79	0.94	80
80	0.94	81
81	0.94	81
82	0.94	82
83	0.94	83
84	0.94	84
85	0.94	85
86	0.94	86
87	0.94	87
88	0.94	88
89	0.94	89
90	0.94	90
91	0.94	90
92	0.94	91
93	0.94	92
94	0.94	93
95	0.94	94
96	0.94	95
97	0.94	96
98	0.94	97
99	0.94	98
100	0.94	99
2	0.95	5
3	0.95	7
4	0.95	8
5	0.95	9
6	0.95	10
7	0.95	12
8	0.95	13
9	0.95	14
10	0.95	15
11	0.95	16
12	0.95	17
13	0.95	18
14	0.95	19
15	0.95	20
16	0.95	21
17	0.95	22
18	0.95	23
19	0.95	24
20	0.95	25
21	0.95	26
22	0.95	27
23	0.95	28
24	0.95	29
25	0.95	30
26	0.95	31
27	0.95	32
28	0.95	33
29	0.95	34
30	0.95	35
31	0.95	36
32	0.95	37
33	0.95	38
34	0.95	39
35	0.95	40
36	0.95	41
37	0.95	42
38	0.95	43
39	0.95	44
40	0.95	45
41	0.95	45
42	0.95	46
43	0.95	47
44	0.95	48
45	0.95	49
46	0.95	50
47	0.95	51
48	0.95	52
49	0.95	53
50	0.95	54
51	0.95	55
52	0.95	56
53	0.95	57
54	0.95	58
55	0.95	59
56	0.95	59
57	0.95	60
58	0.95	61
59	0.95	62
60	0.95	63
61	0.95	64
62	0.95	65
63	0.95	66
64	0.95	67
65	0.95	68
66	0.95	69
67	0.95	70
68	0.95	71
69	0.95	71
70	0.95	72
71	0.95	73
72	0.95	74
73	0.95	75
74	0.95	76
75	0.95	77
76	0.95	78
77	0.95	79
78	0.95	80
79	0.95	81
80	0.95	81
81	0.95	82
82	0.95	83
83	0.95	84
84	0.95	85
85	0.95	86
86	0.95	87
87	0.95	88
88	0.95	89
89	0.95	90
90	0.95	91
91	0.95	91
92	0.95	92
93	0.95	93
94	0.95	94
95	0.95	95
96	0.95	96
97	0.95	97
98	0.95	98
99	0.95	99
100	0.95	100
2	0.96	6
3	0.96	7
4	0.96	8
5	0.96	10
6	0.96	11
7	0.96	12
8	0.96	13
9	0.96	14
10	0.96	15
11	0.96	16
12	0.96	17
13	0.96	19
14	0.96	20
15	0.96	21
16	0.96	22
17	0.96	23
18	0.96	24
19	0.96	25
20	0.96	26
21	0.96	27
22	0.96	28
23	0.96	29
24	0.96	30
25	0.96	31
26	0.96	32
27	0.96	33
28	0.96	34
29	0.96	35
30	0.96	36
31	0.96	37
32	0.96	38
33	0.96	39
34	0.96	40
35	0.96	41
36	0.96	42
37	0.96	42
38	0.96	43
39	0.96	44
40	0.96	45
41	0.96	46
42	0.96	47
43	0.96	48
44	0.96	49
45	0.96	50
46	0.96	51
47	0.96	52
48	0.96	53
49	0.96	54
50	0.96	55
51	0.96	56
52	0.96	57
53	0.96	58
54	0.96	59
55	0.96	60
56	0.96	60
57	0.96	61
58	0.96	62
59	0.96	63
60	0.96	64
61	0.96	65
62	0.96	66
63	0.96	67
64	0.96	68
65	0.96	69
66	0.96	70
67	0.96	71
68	0.96	72
69	0.96	73
70	0.96	73
71	0.96	74
72	0.96	75
73	0.96	76
74	0.96	77
75	0.96	78
76	0.96	79
77	0.96	80
78	0.96	81
79	0.96	82
80	0.96	83
81	0.96	84
82	0.96	84
83	0.96	85
84	0.96	86
85	0.96	87
86	0.96	88
87	0.96	89
88	0.96	90
89	0.96	91
90	0.96	92
91	0.96	93
92	0.96	94
93	0.96	94
94	0.96	95
95	0.96	96
96	0.96	97
97	0.96	98
98	0.96	99
99	0.96	100
100	0.96	101
2	0.97	6
3	0.97	8
4	0.97	9
5	0.97	10
6	0.97	11
7	0.97	13
8	0.97	14
9	0.97	15
10	0.97	16
11	0.97	17
12	0.97	18
13	0.97	19
14	0.97	20
15	0.97	21
16	0.97	22
17	0.97	23
18	0.97	25
19	0.97	26
20	0.97	27
21	0.97	28
22	0.97	29
23	0.97	30
24	0.97	31
25	0.97	32
26	0.97	33
27	0.97	34
28	0.97	35
29	0.97	36
30	0.97	37
31	0.97	38
32	0.97	39
33	0.97	40
34	0.97	41
35	0.97	42
36	0.97	43
37	0.97	43
38	0.97	44
39	0.97	45
40	0.97	46
41	0.97	47
42	0.97	48
43	0.97	49
44	0.97	50
45	0.97	51
46	0.97	52
47	0.97	53
48	0.97	54
49	0.97	55
50	0.97	56
51	0.97	57
52	0.97	58
53	0.97	59
54	0.97	60
55	0.97	61
56	0.97	62
57	0.97	63
58	0.97	64
59	0.97	64
60	0.97	65
61	0.97	66
62	0.97	67
63	0.97	68
64	0.97	69
65	0.97	70
66	0.97	71
67	0.97	72
68	0.97	73
69	0.97	74
70	0.97	75
71	0.97	76
72	0.97	77
73	0.97	78
74	0.97	78
75	0.97	79
76	0.97	80
77	0.97	81
78	0.97	82
79	0.97	83
80	0.97	84
81	0.97	85
82	0.97	86
83	0.97	87
84	0.97	88
85	0.97	89
86	0.97	89
87	0.97	90
88	0.97	91
89	0.97	92
90	0.97	93
91	0.97	94
92	0.97	95
93	0.97	96
94	0.97	97
95	0.97	98
96	0.97	99
97	0.97	100
98	0.97	100
99	0.97	101
100	0.97	102
2	0.975	6
3	0.975	8
4	0.975	9
5	0.975	10
6	0.975	12
7	0.975	13
8	0.975	14
9	0.975	15
10	0.975	16
11	0.975	17
12	0.975	19
13	0.975	20
14	0.975	21
15	0.975	22
16	0.975	23
17	0.975	24
18	0.975	25
19	0.975	26
20	0.975	27
21	0.975	28
22	0.975	29
23	0.975	30
24	0.975	31
25	0.975	32
26	0.975	33
27	0.975	34
28	0.975	35
29	0.975	36
30	0.975	37
31	0.975	38
32	0.975	39
33	0.975	40
34	0.975	41
35	0.975	42
36	0.975	43
37	0.975	44
38	0.975	45
39	0.975	46
40	0.975	47
41	0.975	48
42	0.975	49
43	0.975	50
44	0.975	51
45	0.975	52
46	0.975	53
47	0.975	54
48	0.975	55
49	0.975	56
50	0.975	57
51	0.975	58
52	0.975	59
53	0.975	60
54	0.975	60
55	0.975	61
56	0.975	62
57	0.975	63
58	0.975	64
59	0.975	65
60	0.975	66
61	0.975	67
62	0.975	68
63	0.975	69
64	0.975	70
65	0.975	71
66	0.975	72
67	0.975	73
68	0.975	74
69	0.975	75
70	0.975	76
71	0.975	76
72	0.975	77
73	0.975	78
74	0.975	79
75	0.975	80
76	0.975	81
77	0.975	82
78	0.975	83
79	0.975	84
80	0.975	85
81	0.975	86
82	0.975	87
83	0.975	88
84	0.975	89
85	0.975	89
86	0.975	90
87	0.975	91
88	0.975	92
89	0.975	93
90	0.975	94
91	0.975	95
92	0.975	96
93	0.975	97
94	0.975	98
95	0.975	99
96	0.975	100
97	0.975	100
98	0.975	101
99	0.975	102
100	0.975	103
2	0.98	7
3	0.98	8
4	0.98	10
5	0.98	11
6	0.98	12
7	0.98	13
8	0.98	14
9	0.98	16
10	0.98	17
11	0.98	18
12	0.98	19
13	0.98	20
14	0.98	21
15	0.98	22
16	0.98	23
17	0.98	24
18	0.98	26
19	0.98	27
20	0.98	28
21	0.98	29
22	0.98	30
23	0.98	31
24	0.98	32
25	0.98	33
26	0.98	34
27	0.98	35
28	0.98	36
29	0.98	37
30	0.98	38
31	0.98	39
32	0.98	40
33	0.98	41
34	0.98	42
35	0.98	43
36	0.98	44
37	0.98	45
38	0.98	46
39	0.98	47
40	0.98	48
41	0.98	49
42	0.98	50
43	0.98	51
44	0.98	52
45	0.98	53
46	0.98	54
47	0.98	55
48	0.98	56
49	0.98	57
50	0.98	57
51	0.98	58
52	0.98	59
53	0.98	60
54	0.98	61
55	0.98	62
56	0.98	63
57	0.98	64
58	0.98	65
59	0.98	66
60	0.98	67
61	0.98	68
62	0.98	69
63	0.98	70
64	0.98	71
65	0.98	72
66	0.98	73
67	0.98	74
68	0.98	75
69	0.98	76
70	0.98	76
71	0.98	77
72	0.98	78
73	0.98	79
74	0.98	80
75	0.98	81
76	0.98	82
77	0.98	83
78	0.98	84
79	0.98	85
80	0.98	86
81	0.98	87
82	0.98	88
83	0.98	89
84	0.98	90
85	0.98	90
86	0.98	91
87	0.98	92
88	0.98	93
89	0.98	94
90	0.98	95
91	0.98	96
92	0.98	97
93	0.98	98
94	0.98	99
95	0.98	100
96	0.98	101
97	0.98	102
98	0.98	102
99	0.98	103
100	0.98	104
2	0.985	7
3	0.985	9
4	0.985	10
5	0.985	11
6	0.985	13
7	0.985	14
8	0.985	15
9	0.985	16
10	0.985	17
11	0.985	19
12	0.985	20
13	0.985	21
14	0.985	22
15	0.985	23
16	0.985	24
17	0.985	25
18	0.985	26
19	0.985	27
20	0.985	28
21	0.985	29
22	0.985	31
23	0.985	32
24	0.985	33
25	0.985	34
26	0.985	35
27	0.985	36
28	0.985	37
29	0.985	38
30	0.985	39
31	0.985	40
32	0.985	41
33	0.985	42
34	0.985	43
35	0.985	44
36	0.985	45
37	0.985	46
38	0.985	47
39	0.985	48
40	0.985	49
41	0.985	50
42	0.985	51
43	0.985	52
44	0.985	53
45	0.985	54
46	0.985	55
47	0.985	56
48	0.985	57
49	0.985	58
50	0.985	59
51	0.985	59
52	0.985	60
53	0.985	61
54	0.985	62
55	0.985	63
56	0.985	64
57	0.985	65
58	0.985	66
59	0.985	67
60	0.985	68
61	0.985	69
62	0.985	70
63	0.985	71
64	0.985	72
65	0.985	73
66	0.985	74
67	0.985	75
68	0.985	76
69	0.985	77
70	0.985	78
71	0.985	79
72	0.985	80
73	0.985	80
74	0.985	81
75	0.985	82
76	0.985	83
77	0.985	84
78	0.985	85
79	0.985	86
80	0.985	87
81	0.985	88
82	0.985	89
83	0.985	90
84	0.985	91
85	0.985	92
86	0.985	93
87	0.985	94
88	0.985	95
89	0.985	95
90	0.985	96
91	0.985	97
92	0.985	98
93	0.985	99
94	0.985	100
95	0.985	101
96	0.985	102
97	0.985	103
98	0.985	104
99	0.985	105
100	0.985	106
2	0.99	8
3	0.99	9
4	0.99	11
5	0.99	12
6	0.99	13
7	0.99	15
8	0.99	16
9	0.99	17
10	0.99	18
11	0.99	19
12	0.99	21
13	0.99	22
14	0.99	23
15	0.99	24
16	0.99	25
17	0.99	26
18	0.99	27
19	0.99	28
20	0.99	29
21	0.99	30
22	0.99	32
23	0.99	33
24	0.99	34
25	0.99	35
26	0.99	36
27	0.99	37
28	0.99	38
29	0.99	39
30	0.99	40
31	0.99	41
32	0.99	42
33	0.99	43
34	0.99	44
35	0.99	45
36	0.99	46
37	0.99	47
38	0.99	48
39	0.99	49
40	0.99	50
41	0.99	51
42	0.99	52
43	0.99	53
44	0.99	54
45	0.99	55
46	0.99	56
47	0.99	57
48	0.99	58
49	0.99	59
50	0.99	60
51	0.99	61
52	0.99	62
53	0.99	63
54	0.99	64
55	0.99	65
56	0.99	66
57	0.99	67
58	0.99	68
59	0.99	69
60	0.99	70
61	0.99	71
62	0.99	72
63	0.99	73
64	0.99	74
65	0.99	74
66	0.99	75
67	0.99	76
68	0.99	77
69	0.99	78
70	0.99	79
71	0.99	80
72	0.99	81
73	0.99	82
74	0.99	83
75	0.99	84
76	0.99	85
77	0.99	86
78	0.99	87
79	0.99	88
80	0.99	89
81	0.99	90
82	0.99	91
83	0.99	92
84	0.99	93
85	0.99	94
86	0.99	94
87	0.99	95
88	0.99	96
89	0.99	97
90	0.99	98
91	0.99	99
92	0.99	100
93	0.99	101
94	0.99	102
95	0.99	103
96	0.99	104
97	0.99	105
98	0.99	106
99	0.99	107
100	0.99	108
2	0.995	8
3	0.995	10
4	0.995	12
5	0.995	13
6	0.995	14
7	0.995	16
8	0.995	17
9	0.995	18
10	0.995	20
11	0.995	21
12	0.995	22
13	0.995	23
14	0.995	24
15	0.995	25
16	0.995	27
17	0.995	28
18	0.995	29
19	0.995	30
20	0.995	31
21	0.995	32
22	0.995	33
23	0.995	34
24	0.995	35
25	0.995	37
26	0.995	38
27	0.995	39
28	0.995	40
29	0.995	41
30	0.995	42
31	0.995	43
32	0.995	44
33	0.995	45
34	0.995	46
35	0.995	47
36	0.995	48
37	0.995	49
38	0.995	50
39	0.995	51
40	0.995	52
41	0.995	53
42	0.995	54
43	0.995	55
44	0.995	56
45	0.995	57
46	0.995	58
47	0.995	59
48	0.995	60
49	0.995	61
50	0.995	62
51	0.995	63
52	0.995	64
53	0.995	65
54	0.995	66
55	0.995	67
56	0.995	68
57	0.995	69
58	0.995	70
59	0.995	71
60	0.995	72
61	0.995	73
62	0.995	74
63	0.995	75
64	0.995	76
65	0.995	77
66	0.995	78
67	0.995	79
68	0.995	80
69	0.995	81
70	0.995	82
71	0.995	83
72	0.995	84
73	0.995	85
74	0.995	86
75	0.995	87
76	0.995	88
77	0.995	89
78	0.995	90
79	0.995	91
80	0.995	92
81	0.995	93
82	0.995	93
83	0.995	94
84	0.995	95
85	0.995	96
86	0.995	97
87	0.995	98
88	0.995	99
89	0.995	100
90	0.995	101
91	0.995	102
92	0.995	103
93	0.995	104
94	0.995	105
95	0.995	106
96	0.995	107
97	0.995	108
98	0.995	109
99	0.995	110
100	0.995	111
2	0.996	9
3	0.996	10
4	0.996	12
5	0.996	13
6	0.996	15
7	0.996	16
8	0.996	17
9	0.996	19
10	0.996	20
11	0.996	21
12	0.996	22
13	0.996	24
14	0.996	25
15	0.996	26
16	0.996	27
17	0.996	28
18	0.996	29
19	0.996	30
20	0.996	32
21	0.996	33
22	0.996	34
23	0.996	35
24	0.996	36
25	0.996	37
26	0.996	38
27	0.996	39
28	0.996	40
29	0.996	41
30	0.996	42
31	0.996	43
32	0.996	45
33	0.996	46
34	0.996	47
35	0.996	48
36	0.996	49
37	0.996	50
38	0.996	51
39	0.996	52
40	0.996	53
41	0.996	54
42	0.996	55
43	0.996	56
44	0.996	57
45	0.996	58
46	0.996	59
47	0.996	60
48	0.996	61
49	0.996	62
50	0.996	63
51	0.996	64
52	0.996	65
53	0.996	66
54	0.996	67
55	0.996	68
56	0.996	69
57	0.996	70
58	0.996	71
59	0.996	72
60	0.996	73
61	0.996	74
62	0.996	75
63	0.996	76
64	0.996	77
65	0.996	78
66	0.996	79
67	0.996	80
68	0.996	81
69	0.996	82
70	0.996	83
71	0.996	84
72	0.996	85
73	0.996	86
74	0.996	87
75	0.996	88
76	0.996	89
77	0.996	90
78	0.996	90
79	0.996	91
80	0.996	92
81	0.996	93
82	0.996	94
83	0.996	95
84	0.996	96
85	0.996	97
86	0.996	98
87	0.996	99
88	0.996	100
89	0.996	101
90	0.996	102
91	0.996	103
92	0.996	104
93	0.996	105
94	0.996	106
95	0.996	107
96	0.996	108
97	0.996	109
98	0.996	110
99	0.996	111
100	0.996	112
2	0.997	9
3	0.997	11
4	0.997	12
5	0.997	14
6	0.997	15
7	0.997	17
8	0.997	18
9	0.997	19
10	0.997	20
11	0.997	22
12	0.997	23
13	0.997	24
14	0.997	25
15	0.997	27
16	0.997	28
17	0.997	29
18	0.997	30
19	0.997	31
20	0.997	32
21	0.997	33
22	0.997	34
23	0.997	36
24	0.997	37
25	0.997	38
26	0.997	39
27	0.997	40
28	0.997	41
29	0.997	42
30	0.997	43
31	0.997	44
32	0.997	45
33	0.997	46
34	0.997	47
35	0.997	48
36	0.997	49
37	0.997	51
38	0.997	52
39	0.997	53
40	0.997	54
41	0.997	55
42	0.997	56
43	0.997	57
44	0.997	58
45	0.997	59
46	0.997	60
47	0.997	61
48	0.997	62
49	0.997	63
50	0.997	64
51	0.997	65
52	0.997	66
53	0.997	67
54	0.997	68
55	0.997	69
56	0.997	70
57	0.997	71
58	0.997	72
59	0.997	73
60	0.997	74
61	0.997	75
62	0.997	76
63	0.997	77
64	0.997	78
65	0.997	79
66	0.997	80
67	0.997	81
68	0.997	82
69	0.997	83
70	0.997	84
71	0.997	85
72	0.997	86
73	0.997	87
74	0.997	88
75	0.997	89
76	0.997	90
77	0.997	91
78	0.997	92
79	0.997	93
80	0.997	93
81	0.997	94
82	0.997	95
83	0.997	96
84	0.997	97
85	0.997	98
86	0.997	99
87	0.997	100
88	0.997	101
89	0.997	102
90	0.997	103
91	0.997	104
92	0.997	105
93	0.997	106
94	0.997	107
95	0.997	108
96	0.997	109
97	0.997	110
98	0.997	111
99	0.997	112
100	0.997	113
2	0.998	10
3	0.998	11
4	0.998	13
5	0.998	14
6	0.998	16
7	0.998	17
8	0.998	19
9	0.998	20
10	0.998	21
11	0.998	22
12	0.998	24
13	0.998	25
14	0.998	26
15	0.998	27
16	0.998	29
17	0.998	30
18	0.998	31
19	0.998	32
20	0.998	33
[truncated: 179 more rows]

## Sheet: Fig2C_Data
desired_pups_A	desired_pups_B	required_breedings
2	2	5
4	2	7
6	2	9
8	2	11
10	2	13
12	2	15
14	2	17
16	2	19
18	2	21
20	2	23
22	2	25
24	2	27
26	2	29
28	2	31
30	2	33
32	2	34
34	2	36
36	2	38
38	2	40
40	2	42
42	2	44
44	2	45
46	2	47
48	2	49
50	2	51
52	2	53
54	2	55
56	2	56
58	2	58
60	2	60
62	2	62
64	2	63
66	2	65
68	2	67
70	2	69
72	2	71
74	2	72
76	2	74
78	2	76
80	2	78
82	2	80
84	2	81
86	2	83
88	2	85
90	2	87
92	2	88
94	2	90
96	2	92
98	2	94
100	2	95
2	4	7
4	4	8
6	4	9
8	4	11
10	4	13
12	4	15
14	4	17
16	4	19
18	4	21
20	4	23
22	4	25
24	4	27
26	4	29
28	4	31
30	4	33
32	4	34
34	4	36
36	4	38
38	4	40
40	4	42
42	4	44
44	4	45
46	4	47
48	4	49
50	4	51
52	4	53
54	4	55
56	4	56
58	4	58
60	4	60
62	4	62
64	4	63
66	4	65
68	4	67
70	4	69
72	4	71
74	4	72
76	4	74
78	4	76
80	4	78
82	4	80
84	4	81
86	4	83
88	4	85
90	4	87
92	4	88
94	4	90
96	4	92
98	4	94
100	4	95
2	6	9
4	6	9
6	6	10
8	6	12
10	6	13
12	6	15
14	6	17
16	6	19
18	6	21
20	6	23
22	6	25
24	6	27
26	6	29
28	6	31
30	6	33
32	6	34
34	6	36
36	6	38
38	6	40
40	6	42
42	6	44
44	6	45
46	6	47
48	6	49
50	6	51
52	6	53
54	6	55
56	6	56
58	6	58
60	6	60
62	6	62
64	6	63
66	6	65
68	6	67
70	6	69
72	6	71
74	6	72
76	6	74
78	6	76
80	6	78
82	6	80
84	6	81
86	6	83
88	6	85
90	6	87
92	6	88
94	6	90
96	6	92
98	6	94
100	6	95
2	8	11
4	8	11
6	8	12
8	8	12
10	8	14
12	8	15
14	8	17
16	8	19
18	8	21
20	8	23
22	8	25
24	8	27
26	8	29
28	8	31
30	8	33
32	8	34
34	8	36
36	8	38
38	8	40
40	8	42
42	8	44
44	8	45
46	8	47
48	8	49
50	8	51
52	8	53
54	8	55
56	8	56
58	8	58
60	8	60
62	8	62
64	8	63
66	8	65
68	8	67
70	8	69
72	8	71
74	8	72
76	8	74
78	8	76
80	8	78
82	8	80
84	8	81
86	8	83
88	8	85
90	8	87
92	8	88
94	8	90
96	8	92
98	8	94
100	8	95
2	10	13
4	10	13
6	10	13
8	10	14
10	10	15
12	10	16
14	10	17
16	10	19
18	10	21
20	10	23
22	10	25
24	10	27
26	10	29
28	10	31
30	10	33
32	10	34
34	10	36
36	10	38
38	10	40
40	10	42
42	10	44
44	10	45
46	10	47
48	10	49
50	10	51
52	10	53
54	10	55
56	10	56
58	10	58
60	10	60
62	10	62
64	10	63
66	10	65
68	10	67
70	10	69
72	10	71
74	10	72
76	10	74
78	10	76
80	10	78
82	10	80
84	10	81
86	10	83
88	10	85
90	10	87
92	10	88
94	10	90
96	10	92
98	10	94
100	10	95
2	12	15
4	12	15
6	12	15
8	12	15
10	12	16
12	12	17
14	12	18
16	12	20
18	12	21
20	12	23
22	12	25
24	12	27
26	12	29
28	12	31
30	12	33
32	12	34
34	12	36
36	12	38
38	12	40
40	12	42
42	12	44
44	12	45
46	12	47
48	12	49
50	12	51
52	12	53
54	12	55
56	12	56
58	12	58
60	12	60
62	12	62
64	12	63
66	12	65
68	12	67
70	12	69
72	12	71
74	12	72
76	12	74
78	12	76
80	12	78
82	12	80
84	12	81
86	12	83
88	12	85
90	12	87
92	12	88
94	12	90
96	12	92
98	12	94
100	12	95
2	14	17
4	14	17
6	14	17
8	14	17
10	14	17
12	14	18
14	14	19
16	14	20
18	14	22
20	14	23
22	14	25
24	14	27
26	14	29
28	14	31
30	14	33
32	14	34
34	14	36
36	14	38
38	14	40
40	14	42
42	14	44
44	14	45
46	14	47
48	14	49
50	14	51
52	14	53
54	14	55
56	14	56
58	14	58
60	14	60
62	14	62
64	14	63
66	14	65
68	14	67
70	14	69
72	14	71
74	14	72
76	14	74
78	14	76
80	14	78
82	14	80
84	14	81
86	14	83
88	14	85
90	14	87
92	14	88
94	14	90
96	14	92
98	14	94
100	14	95
2	16	19
4	16	19
6	16	19
8	16	19
10	16	19
12	16	20
14	16	20
16	16	21
18	16	22
20	16	23
22	16	25
24	16	27
26	16	29
28	16	31
30	16	33
32	16	34
34	16	36
36	16	38
38	16	40
40	16	42
42	16	44
44	16	45
46	16	47
48	16	49
50	16	51
52	16	53
54	16	55
56	16	56
58	16	58
60	16	60
62	16	62
64	16	63
66	16	65
68	16	67
70	16	69
72	16	71
74	16	72
76	16	74
78	16	76
80	16	78
82	16	80
84	16	81
86	16	83
88	16	85
90	16	87
92	16	88
94	16	90
96	16	92
98	16	94
100	16	95
2	18	21
4	18	21
6	18	21
8	18	21
10	18	21
12	18	21
14	18	22
16	18	22
18	18	23
20	18	24
22	18	25
24	18	27
26	18	29
28	18	31
30	18	33
32	18	34
34	18	36
36	18	38
38	18	40
40	18	42
42	18	44
44	18	45
46	18	47
48	18	49
50	18	51
52	18	53
54	18	55
56	18	56
58	18	58
60	18	60
62	18	62
64	18	63
66	18	65
68	18	67
70	18	69
72	18	71
74	18	72
76	18	74
78	18	76
80	18	78
82	18	80
84	18	81
86	18	83
88	18	85
90	18	87
92	18	88
94	18	90
96	18	92
98	18	94
100	18	95
2	20	23
4	20	23
6	20	23
8	20	23
10	20	23
12	20	23
14	20	23
16	20	23
18	20	24
20	20	25
22	20	26
24	20	27
26	20	29
28	20	31
30	20	33
32	20	34
34	20	36
36	20	38
38	20	40
40	20	42
42	20	44
44	20	45
46	20	47
48	20	49
50	20	51
52	20	53
54	20	55
56	20	56
58	20	58
60	20	60
62	20	62
64	20	63
66	20	65
68	20	67
70	20	69
72	20	71
74	20	72
76	20	74
78	20	76
80	20	78
82	20	80
84	20	81
86	20	83
88	20	85
90	20	87
92	20	88
94	20	90
96	20	92
98	20	94
100	20	95
2	22	25
4	22	25
6	22	25
8	22	25
10	22	25
12	22	25
14	22	25
16	22	25
18	22	25
20	22	26
22	22	27
24	22	28
26	22	29
28	22	31
30	22	33
32	22	34
34	22	36
36	22	38
38	22	40
40	22	42
42	22	44
44	22	45
46	22	47
48	22	49
50	22	51
52	22	53
54	22	55
56	22	56
58	22	58
60	22	60
62	22	62
64	22	63
66	22	65
68	22	67
70	22	69
72	22	71
74	22	72
76	22	74
78	22	76
80	22	78
82	22	80
84	22	81
86	22	83
88	22	85
90	22	87
92	22	88
94	22	90
96	22	92
98	22	94
100	22	95
2	24	27
4	24	27
6	24	27
8	24	27
10	24	27
12	24	27
14	24	27
16	24	27
18	24	27
20	24	27
22	24	28
24	24	29
26	24	30
28	24	31
30	24	33
32	24	35
34	24	36
36	24	38
38	24	40
40	24	42
42	24	44
44	24	45
46	24	47
48	24	49
50	24	51
52	24	53
54	24	55
56	24	56
58	24	58
60	24	60
62	24	62
64	24	63
66	24	65
68	24	67
70	24	69
72	24	71
74	24	72
76	24	74
78	24	76
80	24	78
82	24	80
84	24	81
86	24	83
88	24	85
90	24	87
92	24	88
94	24	90
96	24	92
98	24	94
100	24	95
2	26	29
4	26	29
6	26	29
8	26	29
10	26	29
12	26	29
14	26	29
16	26	29
18	26	29
20	26	29
22	26	29
24	26	30
26	26	31
28	26	32
30	26	33
32	26	35
34	26	36
36	26	38
38	26	40
40	26	42
42	26	44
44	26	45
46	26	47
48	26	49
50	26	51
52	26	53
54	26	55
56	26	56
58	26	58
60	26	60
62	26	62
64	26	63
66	26	65
68	26	67
70	26	69
72	26	71
74	26	72
76	26	74
78	26	76
80	26	78
82	26	80
84	26	81
86	26	83
88	26	85
90	26	87
92	26	88
94	26	90
96	26	92
98	26	94
100	26	95
2	28	31
4	28	31
6	28	31
8	28	31
10	28	31
12	28	31
14	28	31
16	28	31
18	28	31
20	28	31
22	28	31
24	28	31
26	28	32
28	28	33
30	28	34
32	28	35
34	28	37
36	28	38
38	28	40
40	28	42
42	28	44
44	28	45
46	28	47
48	28	49
50	28	51
52	28	53
54	28	55
56	28	56
58	28	58
60	28	60
62	28	62
64	28	63
66	28	65
68	28	67
70	28	69
72	28	71
74	28	72
76	28	74
78	28	76
80	28	78
82	28	80
84	28	81
86	28	83
88	28	85
90	28	87
92	28	88
94	28	90
96	28	92
98	28	94
100	28	95
2	30	33
4	30	33
6	30	33
8	30	33
10	30	33
12	30	33
14	30	33
16	30	33
18	30	33
20	30	33
22	30	33
24	30	33
26	30	33
28	30	34
30	30	35
32	30	36
34	30	37
36	30	39
38	30	40
40	30	42
42	30	44
44	30	45
46	30	47
48	30	49
50	30	51
52	30	53
54	30	55
56	30	56
58	30	58
60	30	60
62	30	62
64	30	63
66	30	65
68	30	67
70	30	69
72	30	71
74	30	72
76	30	74
78	30	76
80	30	78
82	30	80
84	30	81
86	30	83
88	30	85
90	30	87
92	30	88
94	30	90
96	30	92
98	30	94
100	30	95
2	32	34
4	32	34
6	32	34
8	32	34
10	32	34
12	32	34
14	32	34
16	32	34
18	32	34
20	32	34
22	32	34
24	32	35
26	32	35
28	32	35
30	32	36
32	32	37
34	32	38
36	32	39
38	32	40
40	32	42
42	32	44
44	32	45
46	32	47
48	32	49
50	32	51
52	32	53
54	32	55
56	32	56
58	32	58
60	32	60
62	32	62
64	32	63
66	32	65
68	32	67
70	32	69
72	32	71
74	32	72
76	32	74
78	32	76
80	32	78
82	32	80
84	32	81
86	32	83
88	32	85
90	32	87
92	32	88
94	32	90
96	32	92
98	32	94
100	32	95
2	34	36
4	34	36
6	34	36
8	34	36
10	34	36
12	34	36
14	34	36
16	34	36
18	34	36
20	34	36
22	34	36
24	34	36
26	34	36
28	34	37
30	34	37
32	34	38
34	34	38
36	34	40
38	34	41
40	34	42
42	34	44
44	34	46
46	34	47
48	34	49
50	34	51
52	34	53
54	34	55
56	34	56
58	34	58
60	34	60
62	34	62
64	34	63
66	34	65
68	34	67
70	34	69
72	34	71
74	34	72
76	34	74
78	34	76
80	34	78
82	34	80
84	34	81
86	34	83
88	34	85
90	34	87
92	34	88
94	34	90
96	34	92
98	34	94
100	34	95
2	36	38
4	36	38
6	36	38
8	36	38
10	36	38
12	36	38
14	36	38
16	36	38
18	36	38
20	36	38
22	36	38
24	36	38
26	36	38
28	36	38
30	36	39
32	36	39
34	36	40
36	36	40
38	36	41
40	36	43
42	36	44
44	36	46
46	36	47
48	36	49
50	36	51
52	36	53
54	36	55
56	36	56
58	36	58
60	36	60
62	36	62
64	36	63
66	36	65
68	36	67
70	36	69
72	36	71
74	36	72
76	36	74
78	36	76
80	36	78
82	36	80
84	36	81
86	36	83
88	36	85
90	36	87
92	36	88
94	36	90
96	36	92
98	36	94
100	36	95
2	38	40
4	38	40
6	38	40
8	38	40
10	38	40
12	38	40
14	38	40
16	38	40
18	38	40
20	38	40
22	38	40
24	38	40
26	38	40
28	38	40
30	38	40
32	38	40
34	38	41
36	38	41
38	38	42
40	38	43
42	38	45
44	38	46
46	38	48
48	38	49
50	38	51
52	38	53
54	38	55
56	38	56
58	38	58
60	38	60
62	38	62
64	38	63
66	38	65
68	38	67
70	38	69
72	38	71
74	38	72
76	38	74
78	38	76
80	38	78
82	38	80
84	38	81
86	38	83
88	38	85
90	38	87
92	38	88
94	38	90
96	38	92
98	38	94
100	38	95
2	40	42
4	40	42
6	40	42
8	40	42
10	40	42
12	40	42
14	40	42
16	40	42
18	40	42
20	40	42
22	40	42
24	40	42
26	40	42
28	40	42
30	40	42
32	40	42
34	40	42
36	40	43
38	40	43
40	40	44
42	40	45
44	40	46
46	40	48
48	40	49
50	40	51
52	40	53
54	40	55
56	40	56
58	40	58
60	40	60
62	40	62
64	40	64
66	40	65
68	40	67
70	40	69
72	40	71
74	40	72
76	40	74
78	40	76
80	40	78
82	40	80
84	40	81
86	40	83
88	40	85
90	40	87
92	40	88
94	40	90
96	40	92
98	40	94
100	40	95
2	42	44
4	42	44
6	42	44
8	42	44
10	42	44
12	42	44
14	42	44
16	42	44
18	42	44
20	42	44
22	42	44
24	42	44
26	42	44
28	42	44
30	42	44
32	42	44
34	42	44
36	42	44
38	42	45
40	42	45
42	42	46
44	42	47
46	42	48
48	42	50
50	42	51
52	42	53
54	42	55
56	42	56
58	42	58
60	42	60
62	42	62
64	42	64
66	42	65
68	42	67
70	42	69
72	42	71
74	42	72
76	42	74
78	42	76
80	42	78
82	42	80
84	42	81
86	42	83
88	42	85
90	42	87
92	42	88
94	42	90
96	42	92
98	42	94
100	42	95
2	44	45
4	44	45
6	44	45
8	44	45
10	44	45
12	44	45
14	44	45
16	44	45
18	44	45
20	44	45
22	44	45
24	44	45
26	44	45
28	44	45
30	44	45
32	44	45
34	44	46
36	44	46
38	44	46
40	44	46
42	44	47
44	44	48
46	44	49
48	44	50
50	44	52
52	44	53
54	44	55
56	44	56
58	44	58
60	44	60
62	44	62
64	44	64
66	44	65
68	44	67
70	44	69
72	44	71
74	44	72
76	44	74
78	44	76
80	44	78
82	44	80
84	44	81
86	44	83
88	44	85
90	44	87
92	44	88
94	44	90
96	44	92
98	44	94
100	44	95
2	46	47
4	46	47
6	46	47
8	46	47
10	46	47
12	46	47
14	46	47
16	46	47
18	46	47
20	46	47
22	46	47
24	46	47
26	46	47
28	46	47
30	46	47
32	46	47
34	46	47
36	46	47
38	46	48
40	46	48
42	46	48
44	46	49
46	46	50
48	46	51
50	46	52
52	46	53
54	46	55
56	46	57
58	46	58
60	46	60
62	46	62
64	46	64
66	46	65
68	46	67
70	46	69
72	46	71
74	46	72
76	46	74
78	46	76
80	46	78
82	46	80
84	46	81
86	46	83
88	46	85
90	46	87
92	46	88
94	46	90
96	46	92
98	46	94
100	46	95
2	48	49
4	48	49
6	48	49
8	48	49
10	48	49
12	48	49
14	48	49
16	48	49
18	48	49
20	48	49
22	48	49
24	48	49
26	48	49
28	48	49
30	48	49
32	48	49
34	48	49
36	48	49
38	48	49
40	48	49
42	48	50
44	48	50
46	48	51
48	48	52
50	48	53
52	48	54
54	48	55
56	48	57
58	48	58
60	48	60
62	48	62
64	48	64
66	48	65
68	48	67
70	48	69
72	48	71
74	48	72
76	48	74
78	48	76
80	48	78
82	48	80
84	48	81
86	48	83
88	48	85
90	48	87
92	48	88
94	48	90
96	48	92
98	48	94
100	48	95
2	50	51
4	50	51
6	50	51
8	50	51
10	50	51
12	50	51
14	50	51
16	50	51
18	50	51
20	50	51
22	50	51
24	50	51
26	50	51
28	50	51
30	50	51
32	50	51
34	50	51
36	50	51
38	50	51
40	50	51
42	50	51
44	50	52
46	50	52
48	50	53
50	50	54
52	50	55
54	50	56
56	50	57
58	50	59
60	50	60
62	50	62
64	50	64
66	50	65
68	50	67
70	50	69
72	50	71
74	50	72
76	50	74
78	50	76
80	50	78
82	50	80
84	50	81
86	50	83
88	50	85
90	50	87
92	50	88
94	50	90
96	50	92
98	50	94
100	50	95
2	52	53
4	52	53
6	52	53
8	52	53
10	52	53
12	52	53
14	52	53
16	52	53
18	52	53
20	52	53
22	52	53
24	52	53
26	52	53
28	52	53
30	52	53
32	52	53
34	52	53
36	52	53
38	52	53
40	52	53
42	52	53
44	52	53
46	52	53
48	52	54
50	52	55
52	52	55
54	52	56
56	52	58
58	52	59
60	52	60
62	52	62
64	52	64
66	52	65
68	52	67
70	52	69
72	52	71
74	52	72
76	52	74
78	52	76
80	52	78
82	52	80
84	52	81
86	52	83
88	52	85
90	52	87
92	52	88
94	52	90
96	52	92
98	52	94
100	52	95
2	54	55
4	54	55
6	54	55
8	54	55
10	54	55
12	54	55
14	54	55
16	54	55
18	54	55
20	54	55
22	54	55
24	54	55
26	54	55
28	54	55
30	54	55
32	54	55
34	54	55
36	54	55
38	54	55
40	54	55
42	54	55
44	54	55
46	54	55
48	54	55
50	54	56
52	54	56
54	54	57
56	54	58
58	54	59
60	54	61
62	54	62
64	54	64
66	54	65
68	54	67
70	54	69
72	54	71
74	54	72
76	54	74
78	54	76
80	54	78
82	54	80
84	54	81
86	54	83
88	54	85
90	54	87
92	54	88
94	54	90
96	54	92
98	54	94
100	54	95
2	56	56
4	56	56
6	56	56
8	56	56
10	56	56
12	56	56
14	56	56
16	56	56
18	56	56
20	56	56
22	56	56
24	56	56
26	56	56
28	56	56
30	56	56
32	56	56
34	56	56
36	56	56
38	56	56
40	56	56
42	56	56
44	56	56
46	56	57
48	56	57
50	56	57
52	56	58
54	56	58
56	56	59
58	56	60
60	56	61
62	56	63
64	56	64
66	56	66
68	56	67
70	56	69
72	56	71
74	56	72
76	56	74
78	56	76
80	56	78
82	56	80
84	56	81
86	56	83
88	56	85
90	56	87
92	56	88
94	56	90
96	56	92
98	56	94
100	56	95
2	58	58
4	58	58
6	58	58
8	58	58
10	58	58
12	58	58
14	58	58
16	58	58
18	58	58
20	58	58
22	58	58
24	58	58
26	58	58
28	58	58
30	58	58
32	58	58
34	58	58
36	58	58
38	58	58
40	58	58
42	58	58
44	58	58
46	58	58
48	58	58
50	58	59
52	58	59
54	58	59
56	58	60
58	58	61
60	58	62
62	58	63
64	58	64
66	58	66
68	58	67
70	58	69
72	58	71
74	58	73
76	58	74
78	58	76
80	58	78
82	58	80
84	58	81
86	58	83
88	58	85
90	58	87
92	58	88
94	58	90
96	58	92
98	58	94
100	58	95
2	60	60
4	60	60
6	60	60
8	60	60
10	60	60
12	60	60
14	60	60
16	60	60
18	60	60
20	60	60
22	60	60
24	60	60
26	60	60
28	60	60
30	60	60
32	60	60
34	60	60
36	60	60
38	60	60
40	60	60
42	60	60
44	60	60
46	60	60
48	60	60
50	60	60
52	60	60
54	60	61
56	60	61
58	60	62
60	60	63
62	60	64
64	60	65
66	60	66
68	60	68
70	60	69
72	60	71
74	60	73
76	60	74
78	60	76
80	60	78
82	60	80
84	60	81
86	60	83
88	60	85
90	60	87
92	60	88
94	60	90
96	60	92
98	60	94
100	60	95
2	62	62
4	62	62
6	62	62
8	62	62
10	62	62
12	62	62
14	62	62
16	62	62
18	62	62
20	62	62
22	62	62
24	62	62
26	62	62
28	62	62
30	62	62
32	62	62
34	62	62
36	62	62
38	62	62
40	62	62
42	62	62
44	62	62
46	62	62
48	62	62
50	62	62
52	62	62
54	62	62
56	62	63
58	62	63
60	62	64
62	62	65
64	62	66
66	62	67
68	62	68
70	62	70
72	62	71
74	62	73
76	62	74
78	62	76
80	62	78
82	62	80
84	62	81
86	62	83
88	62	85
90	62	87
92	62	88
94	62	90
96	62	92
98	62	94
100	62	95
2	64	63
4	64	63
6	64	63
8	64	63
10	64	63
12	64	63
14	64	63
16	64	63
18	64	63
20	64	63
22	64	63
24	64	63
26	64	63
28	64	63
30	64	63
32	64	63
34	64	63
36	64	63
38	64	63
40	64	64
42	64	64
44	64	64
46	64	64
48	64	64
50	64	64
52	64	64
54	64	64
56	64	64
58	64	64
60	64	65
62	64	66
64	64	66
66	64	67
68	64	69
70	64	70
72	64	71
74	64	73
76	64	74
78	64	76
80	64	78
82	64	80
84	64	81
86	64	83
88	64	85
90	64	87
92	64	88
94	64	90
96	64	92
98	64	94
100	64	95
2	66	65
4	66	65
6	66	65
8	66	65
10	66	65
12	66	65
14	66	65
16	66	65
18	66	65
20	66	65
22	66	65
24	66	65
26	66	65
28	66	65
30	66	65
32	66	65
34	66	65
36	66	65
38	66	65
40	66	65
42	66	65
44	66	65
46	66	65
48	66	65
50	66	65
52	66	65
54	66	65
56	66	66
58	66	66
60	66	66
62	66	67
64	66	67
66	66	68
68	66	69
70	66	70
72	66	72
74	66	73
76	66	75
78	66	76
80	66	78
82	66	80
84	66	81
86	66	83
88	66	85
90	66	87
92	66	88
94	66	90
96	66	92
98	66	94
100	66	95
2	68	67
4	68	67
6	68	67
8	68	67
10	68	67
12	68	67
14	68	67
16	68	67
18	68	67
20	68	67
22	68	67
24	68	67
26	68	67
28	68	67
30	68	67
32	68	67
34	68	67
36	68	67
38	68	67
40	68	67
42	68	67
44	68	67
46	68	67
48	68	67
50	68	67
52	68	67
54	68	67
56	68	67
58	68	67
60	68	68
62	68	68
64	68	69
66	68	69
68	68	70
70	68	71
72	68	72
74	68	74
76	68	75
78	68	76
80	68	78
82	68	80
84	68	81
86	68	83
88	68	85
90	68	87
92	68	88
94	68	90
96	68	92
98	68	94
100	68	95
2	70	69
4	70	69
6	70	69
8	70	69
10	70	69
12	70	69
14	70	69
16	70	69
18	70	69
20	70	69
22	70	69
24	70	69
26	70	69
28	70	69
30	70	69
32	70	69
34	70	69
36	70	69
38	70	69
40	70	69
42	70	69
44	70	69
46	70	69
48	70	69
50	70	69
52	70	69
54	70	69
56	70	69
58	70	69
60	70	69
62	70	70
64	70	70
66	70	70
68	70	71
70	70	72
72	70	73
74	70	74
76	70	75
78	70	77
80	70	78
82	70	80
84	70	82
86	70	83
88	70	85
90	70	87
92	70	88
94	70	90
96	70	92
98	70	94
100	70	95
2	72	71
4	72	71
6	72	71
8	72	71
10	72	71
12	72	71
14	72	71
16	72	71
18	72	71
20	72	71
22	72	71
24	72	71
26	72	71
28	72	71
30	72	71
32	72	71
34	72	71
36	72	71
38	72	71
40	72	71
42	72	71
44	72	71
46	72	71
48	72	71
50	72	71
52	72	71
54	72	71
56	72	71
58	72	71
60	72	71
62	72	71
64	72	71
66	72	72
68	72	72
70	72	73
72	72	74
74	72	75
76	72	76
78	72	77
80	72	79
82	72	80
84	72	82
86	72	83
88	72	85
90	72	87
92	72	88
94	72	90
96	72	92
98	72	94
100	72	95
2	74	72
4	74	72
6	74	72
8	74	72
10	74	72
12	74	72
14	74	72
16	74	72
18	74	72
20	74	72
22	74	72
24	74	72
26	74	72
28	74	72
30	74	72
32	74	72
34	74	72
36	74	72
38	74	72
40	74	72
42	74	72
44	74	72
46	74	72
48	74	72
50	74	72
52	74	72
54	74	72
56	74	72
58	74	73
60	74	73
62	74	73
64	74	73
66	74	73
68	74	74
70	74	74
72	74	75
74	74	76
76	74	77
78	74	78
80	74	79
82	74	80
84	74	82
86	74	83
88	74	85
90	74	87
92	74	88
94	74	90
96	74	92
98	74	94
100	74	95
2	76	74
4	76	74
6	76	74
8	76	74
10	76	74
12	76	74
14	76	74
16	76	74
18	76	74
20	76	74
22	76	74
24	76	74
26	76	74
28	76	74
30	76	74
32	76	74
34	76	74
36	76	74
38	76	74
40	76	74
42	76	74
44	76	74
46	76	74
48	76	74
50	76	74
52	76	74
54	76	74
56	76	74
58	76	74
60	76	74
62	76	74
64	76	74
66	76	75
68	76	75
70	76	75
72	76	76
74	76	77
76	76	77
78	76	78
80	76	79
82	76	81
84	76	82
86	76	84
88	76	85
90	76	87
92	76	89
94	76	90
96	76	92
98	76	94
100	76	95
2	78	76
4	78	76
6	78	76
8	78	76
10	78	76
12	78	76
14	78	76
16	78	76
18	78	76
20	78	76
22	78	76
24	78	76
26	78	76
28	78	76
30	78	76
32	78	76
34	78	76
36	78	76
38	78	76
40	78	76
42	78	76
44	78	76
46	78	76
48	78	76
50	78	76
52	78	76
54	78	76
56	78	76
58	78	76
60	78	76
62	78	76
64	78	76
66	78	76
68	78	76
70	78	77
72	78	77
74	78	78
76	78	78
78	78	79
80	78	80
82	78	81
84	78	83
86	78	84
88	78	85
90	78	87
92	78	89
94	78	90
96	78	92
98	78	94
100	78	95
2	80	78
4	80	78
6	80	78
8	80	78
10	80	78
12	80	78
14	80	78
16	80	78
18	80	78
20	80	78
22	80	78
24	80	78
26	80	78
28	80	78
30	80	78
32	80	78
34	80	78
36	80	78
38	80	78
40	80	78
42	80	78
44	80	78
46	80	78
48	80	78
50	80	78
52	80	78
54	80	78
56	80	78
58	80	78
60	80	78
62	80	78
64	80	78
66	80	78
68	80	78
70	80	78
72	80	79
74	80	79
76	80	79
78	80	80
80	80	81
82	80	82
84	80	83
86	80	84
88	80	86
90	80	87
92	80	89
94	80	90
96	80	92
98	80	94
[truncated: 501 more rows]

## Sheet: Fig2D_Data
breedings_for_balanced_sex	breedings_for_any_sex	breedings_for_one_sex_only	total_n_required_pups
3	3	4	2
4	3	5	3
5	4	6	4
5	5	7	5
6	5	8	6
6	6	9	7
7	6	10	8
8	7	11	9
8	7	12	10
9	8	13	11
9	8	14	12
10	9	15	13
10	9	16	14
11	10	17	15
11	10	18	16
12	11	19	17
12	11	20	18
13	12	21	19
13	12	22	20
14	12	23	21
14	13	24	22
15	13	25	23
15	14	26	24
16	14	27	25
16	15	28	26
17	15	28	27
17	16	29	28
18	16	30	29
18	17	31	30
19	17	32	31
19	18	33	32
20	18	34	33
20	19	35	34
21	19	36	35
21	20	37	36
22	20	38	37
22	20	38	38
23	21	39	39
23	21	40	40
24	22	41	41
24	22	42	42
25	23	43	43
25	23	44	44
26	24	45	45
26	24	46	46
27	25	47	47
27	25	47	48
28	25	48	49
28	26	49	50
29	26	50	51
29	27	51	52
29	27	52	53
30	28	53	54
30	28	54	55
31	29	55	56
31	29	55	57
32	30	56	58
32	30	57	59
33	30	58	60
33	31	59	61
34	31	60	62
34	32	61	63
35	32	62	64
35	33	62	65
36	33	63	66
36	34	64	67
36	34	65	68
37	34	66	69
37	35	67	70
38	35	68	71
38	36	69	72
39	36	70	73
39	37	70	74
40	37	71	75
40	38	72	76
41	38	73	77
41	38	74	78
42	39	75	79
42	39	76	80
42	40	77	81
43	40	77	82
43	41	78	83
44	41	79	84
44	42	80	85
45	42	81	86
45	42	82	87
46	43	83	88
46	43	83	89
47	44	84	90
47	44	85	91
47	45	86	92
48	45	87	93
48	46	88	94
49	46	89	95
49	46	90	96
50	47	90	97
50	47	91	98
51	48	92	99
51	48	93	100
